# Supplementary material for: Phylogenetic and morphological characterization of trypanosomes from Brazilian armoured catfishes and leeches reveal high species diversity, mixed infections and a new fish trypanosome species
Source: Parasit Vectors. 2015 Nov 6;8:573. doi: 10.1186/s13071-015-1193-7 (PMC4636803; doi:10.1186/s13071-015-1193-7)
Supplement: Additional file 1: — Trypanosome parasitemia in blood removed from organs of Hypostomus affinis and H. luetkeni armored catfish. (XLSX 8 kb) [file 13071_2015_1193_MOESM1_ESM.xlsx]

## Sheet: Plan1
Parasitemia (Parasites/mL)
Catfish	Heart	Kidney	Liver
Hypostomus affinis	0.9 x 102	0.9 x 102	0.7 x 102
Hypostomus luetkeni	0.6 x 102	0.8 x 102	0.6 x102
