# Supplementary material for: Phylogenetic and morphological characterization of trypanosomes from Brazilian armoured catfishes and leeches reveal high species diversity, mixed infections and a new fish trypanosome species
Source: Parasit Vectors. 2015 Nov 6;8:573. doi: 10.1186/s13071-015-1193-7 (PMC4636803; doi:10.1186/s13071-015-1193-7)
Supplement: Additional file 2: — Morphometric analysis of the different in vitro cultured forms of Trypanosoma abeli n. sp. (XLSX 9 kb) [file 13071_2015_1193_MOESM2_ESM.xlsx]

## Sheet: Plan1
Cell Parameter (μm)	Elongated Trypomastigotes		Short Trypomastigotes		Slender Epimastigotes		Pyriform Epimastigotes
Total body length including free flagellum	46.6	± 7	31.8	± 9.4	22.9	± 8.8	22	± 6.2
Body length along cell midline	34.4	± 1.6	22.8	± 5	19.8	± 6.3	13.3	± 5.4
Body width	1.6	± 0.5	2.1	± 1.3	1.7	± 1.2	1.6	± 0.5
Free flagellum	11.6	± 6.5	8.9	± 4.7	4.6	±3.2	7.9	± 3.5
Nucleus length	2	± 0.7	1.7	± 0.7	1.5	± 0.5	1.1	± 0.3
Nucleus width	1.4	± 0.9	1.2	± 0.5	1	± 0.2	0.8	± 0.1
Nucleus anterior-distancea	20.5	± 2.3	11.4	± 3.8	15.4	± 6.4	5.25	± 3.3
Nucleus posterior-distanceb	13.2	± 1.2	11.3	± 3.6	5.9	2.2	6.6	± 2.2
Kinetoplast-nucleus distance	11.5	± 2.3	6.9	± 5.2	0.6	±0.4	0.8	± 0.4
Kinetoplast length	1.1	± 0.5	0.7	± 0.5	0.3	±0.5	0.3	± 0.5
Kinetoplast width	0.5	± 0.5	0.3	± 0.3	0.6	± 0.1	0.5	± 0.2
kinetoplast-anterior distance	31.2	± 3.5	18.8	± 6.9	14.1	± 6.4	4.2	± 5.1
Kinetoplas-posterior distance	3	± 4.5	37.2	± 6.2	6.2	± 2.2	6.8	± 1.6
