# Supplementary material for: Phylogenetic and morphological characterization of trypanosomes from Brazilian armoured catfishes and leeches reveal high species diversity, mixed infections and a new fish trypanosome species
Source: Parasit Vectors. 2015 Nov 6;8:573. doi: 10.1186/s13071-015-1193-7 (PMC4636803; doi:10.1186/s13071-015-1193-7)
Supplement: Additional file 3: — Morphometric analysis of bloodstream trypomastigotes. (XLSX 10 kb) [file 13071_2015_1193_MOESM3_ESM.xlsx]

## Sheet: Plan1
	Cell parameter (μm)	Morphotype 1		Morphotype 2		Morphotype 3		Morphotype 4
	Total body length including free flagellum	88.51	± 1.2	83.34	± 2.9	85.4	± 9.3	40.43	± 1.9
	Body length along cell midline	67.30	± 1.2	64.57	± 2.3	61.00	± 3	28.01	± 1.4
	Body width	4.076	± 0.1	2.73	± 0.06	5.5	± 0.4	1.58	± 0.08
	Free flagellum	20.80	± 0.6	21.07	± 1.4	41.6	±8.8	13.49	± 1.4
	Nucleus length	5.70	± 0.2	4.35	± 0.2	5.8	± 0.4	2.6	± 0.1
	Nucleus width	2.90	± 0.1	1.96	± 0.09	4.7	± 0.4	1.16	± 0.08
	Nucleus anterior-distancea	31.64	± 0.7	30.19	± 1	28.8	± 1.9	12.13	± 1.01
	Nucleus posterior-distanceb	36.18	± 1	36.55	± 1.5	32.3	± 1.3	15.77	± 1
	Kinetoplast-nucleus distance	34.68	± 0.7	33.18	± 1.2	32.8	±2.1	14.37	± 0.8
	Kinetoplast length	1.13	± 0.05	0.9	± 0.03	1.00	±0.09	0.77	± 0.02
	Kinetoplast width	1.05	± 0.04	0.9	± 0.04	1.00	± 0.06	0.83	± 0.03
	kinetoplast-anterior distance	66.39	± 1.2	63.74	± 2.3	60.2	± 3.1	26.90	± 1.5
	Kinetoplas-posterior distance	0.96	± 0.04	1.19	± 0.1	0.9	± 0.1	0.97	± 0.1
