# Supplementary material for: Phylogenetic and morphological characterization of trypanosomes from Brazilian armoured catfishes and leeches reveal high species diversity, mixed infections and a new fish trypanosome species
Source: Parasit Vectors. 2015 Nov 6;8:573. doi: 10.1186/s13071-015-1193-7 (PMC4636803; doi:10.1186/s13071-015-1193-7)
Supplement: Additional file 4: — Morphometric analysis of the different developmental forms of trypanosomes found in leeches of the species Haementeria brasiliensis . (XLSX 9 kb) [file 13071_2015_1193_MOESM4_ESM.xlsx]

## Sheet: Plan1
	Cell parameter (μm)	Trypomastigotes		Slender Epimastigotes		Pyriforms Epimastigotes
	Total body length including free flagellum	20.1	± 1.4	21.4	± 4.1	21.7	± 5.5
	Body length along cell midline	15.9	± 2.7	18.4	± 4	17.6	± 2.6
	Body width	1.8	± 0.7	1.4	± 0.1	1.9	± 0.2
	Free flagellum	5.2	± 1.1	5.5	± 0.9	4.1	±2
	Nucleus length	1.8	± 0.5	2	± 0.3	1.8	± 0.4
	Nucleus width	1.4	± 0.3	1.2	± 0.1	2.1	± 1.5
	Nucleus anterior-distancea	11.2	± 2.1	14.3	± 3.7	12.3	± 3.2
	Nucleus posterior-distanceb	4.9	± 1.6	4.0	± 1.1	4.4	± 1.4
	Kinetoplast-nucleus distance	1.7	± 0.5	1.8	± 0.5	1.4	±0.5
	Kinetoplast length	0.8	± 0.3	1.0	± 0.2	0.8	±0.2
	Kinetoplast width	0.9	± 0.3	1.0	± 0.2	1.3	± 1.5
	kinetoplast-anterior distance	12.6	± 2.1	12.6	± 3.8	11.5	± 2.7
	Kinetoplas-posterior distance	3.3	± 1.4	6.0	±1.5	6.0	± 1.1
